# Supplementary material for: Associations of Clusters of Cardiovascular Risk Factors with Insulin Resistance and Β-Cell Functioning in a Working-Age Diabetic-Free Population in Kazakhstan
Source: Int J Environ Res Public Health. 2023 Feb 22;20(5):3918. doi: 10.3390/ijerph20053918 (PMC10001384; doi:10.3390/ijerph20053918)
Supplement: Supplementary file 1 [file ijerph-20-03918-s001.zip]

Archive with 1 entries (1 files):
- Supplementary Tables (all).pdf
